# Supplementary material for: How to Balance Prognostic Factors in Controlled Phase II Trials: Stratified Permuted Block Randomization or Minimization? An Analysis of Clinical Trials in Digestive Oncology
Source: Curr Oncol. 2024 Jun 17;31(6):3513–28. doi: 10.3390/curroncol31060259 (PMC11202503; doi:10.3390/curroncol31060259)
Supplement: Supplementary file 1 [file curroncol-31-00259-s001.zip]

Archive with 2 entries (2 files):
- curroncol-3034724-supplementary/File S1.pdf
- curroncol-3034724-supplementary/File S2.pdf
